# Supplementary material for: Use of Physiologically Based Kinetic Modeling-Facilitated Reverse Dosimetry to Predict In Vivo Acute Toxicity of Tetrodotoxin in Rodents
Source: Toxicol Sci. 2022 Feb 26;187(1):127–38. doi: 10.1093/toxsci/kfac022 (PMC9041554; doi:10.1093/toxsci/kfac022)
Supplement: kfac022_Supplementary_Data [file kfac022_supplementary_data.zip]

Archive with 2 entries (2 files):
- toxsci-21-0523-File002.docx
- toxsci-21-0523-File003.docx
